# Supplementary material for: The Use of Chitin for the Removal of Nitrates and Orthophosphates from Greenhouse Wastewater
Source: Molecules. 2024 Mar 14;29(6):1289. doi: 10.3390/molecules29061289 (PMC10974353; doi:10.3390/molecules29061289)
Supplement: Supplementary file 1 [file molecules-29-01289-s001.zip]

Archive with 1 entries (1 files):
- molecules-2909020-supplementary.pdf
